# Supplementary material for: ﻿Selaginellawuyishanensis (sect. ﻿Tetragonostachyae, Selaginellaceae), a new species from East China and its phylogenetic position based on molecular data
Source: PhytoKeys. 2022 Jul 28;202:107–19. doi: 10.3897/phytokeys.202.85410 (PMC9848906; doi:10.3897/phytokeys.202.85410)
Supplement: XML Treatment for Selaginella wuyishanensis [file phytokeys.202.85410-treatment1.xml]

<!DOCTYPE tp:taxon-treatment
  PUBLIC "-//TaxonX//DTD Taxonomic Treatment Publishing DTD v0 20100105//EN" "tax-treatment-NSO.dtd">
<tp:taxon-treatment xmlns:tp="http://www.plazi.org/taxpub"><tp:treatment-meta><kwd-group><label>Taxon classification</label><kwd>
                <named-content content-type="kingdom">Plantae</named-content>
              </kwd><kwd>
                <named-content content-type="order">Selaginellales</named-content>
              </kwd><kwd>
                <named-content content-type="family">Selaginellaceae</named-content>
              </kwd></kwd-group><mixed-citation publication-type="journal"><person-group><name><surname>Xu</surname><given-names>Ke-Wang</given-names></name><name><surname>Chen</surname><given-names>Shui-Fei</given-names></name><name><surname>Song</surname><given-names>Qiang</given-names></name><name><surname>Zheng</surname><given-names>Xiao</given-names></name><name><surname>Li</surname><given-names>Meng</given-names></name><name><surname>Fang</surname><given-names>Yan-Ming</given-names></name><name><surname>Wei</surname><given-names>Hong-Jin</given-names></name><name><surname>Ding</surname><given-names>Hui</given-names></name><name><surname>Zhou</surname><given-names>Xin-Mao</given-names></name><name><surname>Duan</surname><given-names>Yi-Fan</given-names></name></person-group><article-title>﻿<tp:taxon-name><tp:taxon-name-part taxon-name-part-type="genus" reg="Selaginella">Selaginella</tp:taxon-name-part><tp:taxon-name-part taxon-name-part-type="species" reg="wuyishanensis">wuyishanensis</tp:taxon-name-part></tp:taxon-name> (sect. ﻿<tp:taxon-name><tp:taxon-name-part taxon-name-part-type="genus" reg="Selaginella"/><tp:taxon-name-part taxon-name-part-type="species" reg="wuyishanensis"/><tp:taxon-name-part taxon-name-part-type="section" reg="Tetragonostachyae">Tetragonostachyae</tp:taxon-name-part></tp:taxon-name>, <tp:taxon-name><tp:taxon-name-part taxon-name-part-type="family">Selaginellaceae</tp:taxon-name-part></tp:taxon-name>), a new species from East China and its phylogenetic position based on molecular data</article-title><source>PhytoKeys</source><day>28</day><month>07</month><year>2022</year><volume>202</volume><fpage>107</fpage><lpage>119</lpage><pub-id pub-id-type="doi">10.3897/phytokeys.202.85410</pub-id></mixed-citation></tp:treatment-meta><tp:nomenclature><label>﻿</label><tp:taxon-name>
              <object-id xmlns:xlink="http://www.w3.org/1999/xlink" content-type="arpha" xlink:type="simple">BC1869F0-D915-50AB-99C1-BD315040988A</object-id>
              <tp:taxon-name-part taxon-name-part-type="genus" reg="Selaginella">Selaginella</tp:taxon-name-part>
              <tp:taxon-name-part taxon-name-part-type="species" reg="wuyishanensis">wuyishanensis</tp:taxon-name-part>
              <object-id xmlns:xlink="http://www.w3.org/1999/xlink" content-type="ipni" xlink:type="simple">urn:lsid:ipni.org:names:77302501-1</object-id>
            </tp:taxon-name><tp:taxon-authority>K.W.Xu, X.M.Zhou &amp; Y.F.Duan</tp:taxon-authority><tp:taxon-status xmlns:xlink="http://www.w3.org/1999/xlink" xlink:type="simple">sp. nov.</tp:taxon-status><xref ref-type="fig" rid="F2">Figs 2</xref><xref ref-type="fig" rid="F3">, 3</xref></tp:nomenclature><tp:treatment-sec sec-type="material" id="SECID0EZHAE"><title>Type.</title><p>China. Fujian: Wuyishan City, Mt. Wuyishan, alt. 200m, <named-content xmlns:xlink="http://www.w3.org/1999/xlink" content-type="dwc:verbatimCoordinates" xlink:type="simple"><named-content content-type="geo-json" specific-use="{&#34;type&#34;:&#34;Point&#34;,&#34;coordinates&#34;:[117.936733,27.686894]}" id="NCID0ECIAE" xlink:type="simple">27°41'12.82"N, 117°56'12.24"E</named-content></named-content>, 25 Nov. 2021, <italic>Ke-Wang Xu et al. WY21</italic> (holotype: NF!; isotype: PYU!).</p></tp:treatment-sec><tp:treatment-sec sec-type="diagnosis" id="SECID0EJIAE"><title>Diagnosis.</title><p>The new species is most similar to <italic><tp:taxon-name><tp:taxon-name-part taxon-name-part-type="genus" reg="Selaginella">Selaginella</tp:taxon-name-part><tp:taxon-name-part taxon-name-part-type="species" reg="albociliata">albociliata</tp:taxon-name-part></tp:taxon-name></italic> and <italic><tp:taxon-name><tp:taxon-name-part taxon-name-part-type="genus" reg="Selaginella">S.</tp:taxon-name-part><tp:taxon-name-part taxon-name-part-type="species" reg="lutchuensis">lutchuensis</tp:taxon-name-part></tp:taxon-name></italic> in the habit, sterile leaves, and spores. However, <italic><tp:taxon-name><tp:taxon-name-part taxon-name-part-type="genus" reg="Selaginella">S.</tp:taxon-name-part><tp:taxon-name-part taxon-name-part-type="species" reg="wuyishanensis">wuyishanensis</tp:taxon-name-part></tp:taxon-name></italic> can be distinguished from the latter two species by its long leaf cilia (up to 0.6 mm), ovate ventral sporophylls, and the smooth perispore surface of the megaspores (Figs <xref ref-type="fig" rid="F2">2</xref>, <xref ref-type="fig" rid="F3">3</xref>).</p><fig id="F3" position="float" orientation="portrait"><object-id xmlns:xlink="http://www.w3.org/1999/xlink" content-type="doi" xlink:type="simple">10.3897/phytokeys.202.85410.figure3</object-id><object-id xmlns:xlink="http://www.w3.org/1999/xlink" content-type="arpha" xlink:type="simple">31613337-E74C-5D7D-B18F-D23D071AA59B</object-id><label>Figure 3.</label><caption><p>Illustration of <italic><tp:taxon-name><tp:taxon-name-part taxon-name-part-type="genus" reg="Selaginella">Selaginella</tp:taxon-name-part><tp:taxon-name-part taxon-name-part-type="species" reg="wuyishanensis">wuyishanensis</tp:taxon-name-part></tp:taxon-name></italic><bold>A</bold> habit <bold>B</bold> adaxial view of branch <bold>C</bold> abaxial view of branch with rhizophore <bold>D</bold> axillary leaf <bold>E</bold> ventral leaf <bold>F</bold> dorsal leaf <bold>G</bold> strobili <bold>H</bold> ventral sporophyll <bold>I</bold> dorsal sporophyll (<bold>A–F</bold> drawn by Sun YB based on the isotype at NF <bold>G–I</bold> drawn by Wei HJ based on the paratype at CSH).</p></caption><graphic xmlns:xlink="http://www.w3.org/1999/xlink" xlink:href="phytokeys-202-107_article-85410__-g003.jpg" position="float" orientation="portrait" xlink:type="simple" id="oo_720782.jpg"><uri content-type="original_file" xlink:type="simple">https://binary.pensoft.net/fig/720782</uri></graphic></fig></tp:treatment-sec><tp:treatment-sec sec-type="description" id="SECID0EGLAE"><title>Description.</title><p><bold><italic>Plants</italic></bold> epilithic, evergreen, creeping, without erect or ascending stems. <bold><italic>Rhizophores</italic></bold> present at intervals throughout the length of creeping stem and branches, born on ventral side in the axil of main branches, slender, glabrous, 2–5 cm long, 0.1–0.2 mm in diameter; roots usually forked at the apex. <bold><italic>Stem</italic></bold> 5–12 cm long, rarely longer than 12 cm, 3–4 mm in width, irregularly and slightly dichotomously branched. <bold><italic>Leaves</italic></bold> arranged in four ranks (two dorsal and two ventral). <bold><italic>Axillary leaves</italic></bold> present at branching points, oblong-ovate, base slightly cuneate, apex acuminate, 0.8–1.2 × 2.2–2.5 mm, long ciliate along the margin from base to 2/3 of the axillary leaves, cilia up to 0.8 mm long. <bold><italic>Ventral leaves</italic></bold> asymmetrical, those on main stem similar to those on branches, imbricate on stem and branch throughout, ovate, 1.5–2.8 × 0.8–1.2 mm, apex slightly acute to acuminate, acroscopic base rounded, basiscopic base slightly cuneate, margin conspicuously white-margins; acroscopic margins ciliate at the base, cilia up to 0.6 mm long, basiscopic margins nearly entire at the base, ciliate or denticulate upward. <bold><italic>Dorsal leaves</italic></bold> symmetrical, ovate to oval, 0.8–1.6 × 0.6–0.9 mm, base rounded, apex aristiform, often reflexed, margins conspicuously white-callous, acroscopic margins sparsely ciliate, cilia up to 0.5 mm long, basiscopic margins ciliate, cilia short, no more than 0.1 mm long. <bold><italic>Strobili</italic></bold> usually in pairs or rarely three on the branches, terminal, resupinate, 1–2 cm long, megasporangia usually present at basal sporophylls and microsporangia present at upper ones; dorsal sporophylls ovate-lanceolate, base nearly rounded, apex acuminate, 1.2–1.8 × 0.4–0.8 mm, margin conspicuously white-callous, ciliate along the margin of basal part, cilia short; ventral sporophylls membranous, ovate-lanceolate, base rounded, apex caudate, ca. 0.6 × 1.3 mm, ciliate along the margin, cilia ca. 0.3 mm long. <bold><italic>Megaspores</italic></bold> yellow, trilete, oblate spheroid to subglobose, equatorial diameter 240–260 μm; perispore reticulate ornamentation with fine muri. <bold><italic>Microspores</italic></bold> reddish orange, trilete, hemispheric, equatorial diameter 35–42 μm; verrucate ornamentation of microspore covered with dense rodlets.</p></tp:treatment-sec><tp:treatment-sec sec-type="distribution" id="SECID0E2MAE"><title>Distribution and habitat.</title><p><italic><tp:taxon-name><tp:taxon-name-part taxon-name-part-type="genus" reg="Selaginella">Selaginella</tp:taxon-name-part><tp:taxon-name-part taxon-name-part-type="species" reg="wuyishanensis">wuyishanensis</tp:taxon-name-part></tp:taxon-name></italic> is known only from Fujian Province, East China. Three populations were observed to grow on rocks of the Danxia landform in evergreen broad-leaved forests at elevations of ca. 200–800 m.</p></tp:treatment-sec><tp:treatment-sec sec-type="material" id="SECID0EMNAE"><title>Additional specimens examined.</title><p>China. Fujian: Wuyishan City, Mt. Wuyishan, alt. 327 m, <named-content xmlns:xlink="http://www.w3.org/1999/xlink" content-type="dwc:verbatimCoordinates" xlink:type="simple"><named-content content-type="geo-json" specific-use="{&#34;type&#34;:&#34;Point&#34;,&#34;coordinates&#34;:[117.936733,27.686894]}" id="NCID0EVNAE" xlink:type="simple">27°41'12.82"N, 117°56'12.24"E</named-content></named-content>, 25 Nov. 2021, <italic>Ke-Wang Xu et al. WY521</italic> (NF); the same locality, alt. 280 m, <named-content xmlns:xlink="http://www.w3.org/1999/xlink" content-type="dwc:verbatimCoordinates" xlink:type="simple"><named-content content-type="geo-json" specific-use="{&#34;type&#34;:&#34;Point&#34;,&#34;coordinates&#34;:[117.963889,27.654722]}" id="NCID0E6NAE" xlink:type="simple">27°39'17"N, 117°57'50"E</named-content></named-content>, 27 Nov. 2021, <italic>Ke-Wang Xu et al. WY596</italic> (NF); the same locality, <italic>Ke-Wang Xu et al. WY597</italic> (NF); the same locality, <italic>Ke-Wang Xu et al. WY598</italic> (NF); Yongan City, Tianbaoyan National Nature Reserve, <named-content xmlns:xlink="http://www.w3.org/1999/xlink" content-type="dwc:verbatimCoordinates" xlink:type="simple"><named-content content-type="geo-json" specific-use="{&#34;type&#34;:&#34;Point&#34;,&#34;coordinates&#34;:[117.553889,25.953056]}" id="NCID0ENOAE" xlink:type="simple">25°57'11"N, 117°33'14"E</named-content></named-content>, 1 Nov. 2020, <italic>Wei &amp;Chen JSL7744A</italic> (CSH).</p></tp:treatment-sec><tp:treatment-sec sec-type="etymology" id="SECID0EUOAE"><title>Etymology.</title><p>The species epithet is based on the name of the famous mount Wuyishan, referring to the type locality of the new species.</p></tp:treatment-sec><tp:treatment-sec><!--Section generated to contain objects referenced in tp:taxon-treatment.--><fig id="F2" position="float" orientation="portrait"><object-id xmlns:xlink="http://www.w3.org/1999/xlink" content-type="doi" xlink:type="simple">10.3897/phytokeys.202.85410.figure2</object-id><object-id xmlns:xlink="http://www.w3.org/1999/xlink" content-type="arpha" xlink:type="simple">DF436E42-9B08-5BF0-91D3-2CC4B4FDA1F2</object-id><label>Figure 2.</label><caption><p><italic><tp:taxon-name><tp:taxon-name-part taxon-name-part-type="genus" reg="Selaginella">Selaginella</tp:taxon-name-part><tp:taxon-name-part taxon-name-part-type="species" reg="wuyishanensis">wuyishanensis</tp:taxon-name-part></tp:taxon-name></italic><bold>A, B</bold> habit <bold>C</bold> abaxial view of portion of branch <bold>D</bold> portion of branch showing the dorsal leaves <bold>E</bold> portion of branch showing the ventral and axillary leaves <bold>F, G</bold> strobili <bold>H</bold> axillary leave <bold>I</bold> axillary leave <bold>J</bold> dorsal leave <bold>K</bold> ventral sporophyll <bold>L</bold> dorsal sporophyll <bold>M</bold> proximal surface of megaspores <bold>N</bold> detail of megaspore surface <bold>O</bold> microscopic structures of microspore surface <bold>P</bold> proximal surface of microspore.</p></caption><graphic xmlns:xlink="http://www.w3.org/1999/xlink" xlink:href="phytokeys-202-107_article-85410__-g002.jpg" position="float" orientation="portrait" xlink:type="simple" id="oo_720781.jpg"><uri content-type="original_file" xlink:type="simple">https://binary.pensoft.net/fig/720781</uri></graphic></fig></tp:treatment-sec></tp:taxon-treatment>
